# Supplementary material for: Statistical analysis and significance testing of serial analysis of gene expression data using a Poisson mixture model
Source: BMC Bioinformatics. 2007 Aug 2;8:282. doi: 10.1186/1471-2105-8-282 (PMC2147036; doi:10.1186/1471-2105-8-282)
Supplement: Additional file 2 — Supplementary SAGE library information. An Excel spreadsheet containing accessions, sizes, and descriptions of the libraries included in this study. [file 1471-2105-8-282-S2.xls]

## Sheet: Sheet1
Dataset	Accession	Library Size	Description
Acute myeloid leukemia (AML) purified patient samples	GSM73364	100003	inv(16)
	GSM73365	46329	inv(16)
	GSM73366	83577	inv(16)
	GSM73367	77604	inv(16)
	GSM73368	50604	inv(16)
	GSM73369	80131	t(8;21)
	GSM73370	48397	t(8;21)
	GSM73371	50067	t(8;21)
	GSM73372	68267	t(8;21)
	GSM73373	48278	t(8;21)
	GSM73374	54669	t(9;11)1
	GSM73375	67803	t(9;11)1
	GSM73376	55209	t(9;11)1
	GSM73377	51254	t(9;11)1
	GSM73378	83102	t(9;11)2
	GSM73379	20712	t(9;11)2
	GSM73380	84229	t(9;11)2
	GSM73381	72483	t(15;17)
	GSM73382	48733	t(15;17)
	GSM73383	48394	t(15;17)
	GSM73384	66647	t(15;17)
	GSM73385	57563	t(15;17)
Developmental stages of breast cancer bulk tissue samples	GSM691	7165	normal
	GSM692	12142	normal
	GSM14756	58181	normal
	GSM14801	59327	normal
	GSM1731	43902	DCIS
	GSM2389	58801	DCIS
	GSM14800	50875	DCIS
	GSM1733	70099	invasive3
	GSM670	40223	invasive
	GSM672	67386	invasive
	GSM2382	65045	invasive
	GSM2383	61480	invasive
	GSM14797	21951	invasive
Melanoma bulk tissue samples	GSM1123	15167	normal
	GSM1124	11563	normal
	GSM1125	10080	normal
	GSM3242	37292	normal
	GSM14751	26032	cancer
	GSM14775	41338	cancer
	GSM14778	11399	cancer
Brain tumour bulk tissue samples	GSM676	94876	normal
	GSM695	58826	normal
	GSM761	51280	normal
	GSM763	63208	normal
	GSM786	77968	normal
	GSM7498	31538	normal
	GSM14799	308589	normal
	GSM31931	41773	normal
	GSM31935	305546	normal	<- DUPLICATE OF GSM14799
	GSM697	52479	astrocytoma
	GSM698	77004	astrocytoma
	GSM699	28159	astrocytoma
	GSM715	17576	astrocytoma
	GSM1732	81495	astrocytoma
	GSM2443	80265	astrocytoma
	GSM2451	38634	astrocytoma
	GSM2578	69513	astrocytoma
	GSM14737	105764	astrocytoma
	GSM14739	88568	astrocytoma
	GSM14763	106982	astrocytoma
	GSM14765	102439	astrocytoma
	GSM14766	107344	astrocytoma
	GSM14773	118733	astrocytoma
	GSM1497	46928	ependymoma
	GSM1735	74499	ependymoma
	GSM2384	52934	ependymoma
	GSM2408	52659	ependymoma
	GSM14740	122690	ependymoma
	GSM14741	120431	ependymoma
	GSM14762	68614	ependymoma
	GSM14776	75379	ependymoma
	GSM14786	84073	ependymoma
	GSM793	56871	ependymoma
	GSM14767	100600	glioblastoma
	GSM14768	102322	glioblastoma
	GSM14769	99099	glioblastoma
	GSM696	70087	glioblastoma
	GSM745	60069	glioblastoma
	GSM765	61886	glioblastoma
	GSM1498	62675	glioblastoma
	GSM690	38933	medulloblastoma
	GSM693	19572	medulloblastoma
	GSM14731	52645	medulloblastoma
	GSM14732	48451	medulloblastoma
	GSM14733	43068	medulloblastoma
	GSM14734	69971	medulloblastoma
	GSM14761	85376	medulloblastoma
	GSM14772	60454	medulloblastoma
	GSM14774	85984	medulloblastoma
	GSM14779	72318	medulloblastoma
	GSM14781	83671	medulloblastoma
	GSM14782	68392	medulloblastoma
	GSM14783	61853	medulloblastoma
	GSM14787	57469	medulloblastoma
	GSM14788	74295	medulloblastoma
	GSM14791	32570	medulloblastoma
	GSM14794	74612	medulloblastoma
	GSM14795	67404	medulloblastoma
	GSM689	28133	oligodendroglioma
	GSM14742	32442	oligodendroglioma
1 de novo translocation 2 treatment induced translocation 3 small DCIS component
